# Supplementary material for: Morphological and phylogenetic analyses reveal three new species of Diaporthe from Yunnan, China
Source: MycoKeys. 2021 Feb 19;78:49–77. doi: 10.3897/mycokeys.78.60878 (PMC7910272; doi:10.3897/mycokeys.78.60878)
Supplement: XML Treatment for Diaporthe arecae [file mycokeys.78.60878-treatment1.xml]

<!DOCTYPE tp:taxon-treatment
  PUBLIC "-//TaxonX//DTD Taxonomic Treatment Publishing DTD v0 20100105//EN" "tax-treatment-NSO.dtd">
<tp:taxon-treatment xmlns:tp="http://www.plazi.org/taxpub"><tp:treatment-meta><kwd-group><label>Taxon classification</label><kwd><named-content xmlns:xlink="http://www.w3.org/1999/xlink" content-type="kingdom">Fungi</named-content></kwd><kwd><named-content xmlns:xlink="http://www.w3.org/1999/xlink" content-type="order">Diaporthales</named-content></kwd><kwd><named-content xmlns:xlink="http://www.w3.org/1999/xlink" content-type="family">Diaporthaceae</named-content></kwd></kwd-group><mixed-citation publication-type="journal"><person-group><name><surname>Huang</surname><given-names>Shengting</given-names></name><name><surname>Xia</surname><given-names>Jiwen</given-names></name><name><surname>Zhang</surname><given-names>Xiuguo</given-names></name><name><surname>Sun</surname><given-names>Wenxiu</given-names></name></person-group><article-title>Morphological and phylogenetic analyses reveal three new species of <italic><tp:taxon-name><tp:taxon-name-part taxon-name-part-type="genus" reg="Diaporthe">Diaporthe</tp:taxon-name-part></tp:taxon-name></italic> from Yunnan, China</article-title><source>MycoKeys</source><day>19</day><month>2</month><year>2021</year><volume>78</volume><fpage>49</fpage><lpage>77</lpage><pub-id pub-id-type="doi">10.3897/mycokeys.78.60878</pub-id></mixed-citation></tp:treatment-meta><tp:nomenclature><tp:taxon-name><object-id xmlns:xlink="http://www.w3.org/1999/xlink" content-type="arpha" xlink:type="simple">49466F7B-A01E-51FB-A01C-15E29B1B35D9</object-id>
              <tp:taxon-name-part taxon-name-part-type="genus" reg="Diaporthe">Diaporthe</tp:taxon-name-part>
              <tp:taxon-name-part taxon-name-part-type="species" reg="arecae">arecae</tp:taxon-name-part>
            </tp:taxon-name><tp:taxon-authority>(H.C. Srivast., Zakia &amp; Govindar.) R.R. Gomes, Glienke &amp; Crous, Persoonia 31: 16. (2013)</tp:taxon-authority><xref ref-type="fig" rid="F4">Figure 2</xref><tp:nomenclature-citation-list><tp:nomenclature-citation><tp:taxon-name>
                  <tp:taxon-name-part taxon-name-part-type="genus" reg="Subramanella">Subramanella</tp:taxon-name-part> <tp:taxon-name-part taxon-name-part-type="species" reg="arecae">arecae</tp:taxon-name-part></tp:taxon-name><comment>H.C. Srivast., Zakia &amp; Govindar., in Srivastava, Banu and Govindarajan (1962). Basionym.</comment></tp:nomenclature-citation></tp:nomenclature-citation-list></tp:nomenclature><tp:treatment-sec sec-type="description" id="SECID0EEWCK"><title>Description.</title><p>Asexual morph: Conidiomata pycnidial, several pycnidia grouped together, globose, black, erumpent, exuding creamy to yellowish conidial droplets from ostioles. Conidiophores hyaline, septate, branched, cylindrical, straight to sinuous, 25.0–32.0 × 1.4–2.5 μm. Conidiogenous cells 10.5–20.7 × 1.4–2.0 μm, phialidic, cylindrical, swollen at base, tapering towards apex, slightly curved. Alpha conidia hyaline, smooth, aseptate, ellipsoidal, guttulate, apex subobtuse, base subtruncate, 7.5–10.0 × 1.8–3.0 µm (mean = 8.2 × 2.4 μm, n = 20). Beta conidia hyaline, aseptate, filiform, slightly curved, tapering towards base, 18.5–26.5 × 1.0–1.8 µm (mean = 24.3 × 1.4 μm, n = 20). Gamma conidia not observed. Sexual morph not observed.</p></tp:treatment-sec><tp:treatment-sec sec-type="description" id="SECID0EJWCK"><title>Culture characteristics.</title><p>Cultures incubated on <abbrev xmlns:xlink="http://www.w3.org/1999/xlink" xlink:title="potato dextrose agar" id="ABBRID0EPWCK" xlink:type="simple">PDA</abbrev> at 25 °C in darkness, growth rate 11.2–13.3 mm diam/day. Aerial mycelium white, cottony, feathery, abundant in center, sparse in margin, white on surface, reverse yellowish to tan.</p></tp:treatment-sec><tp:treatment-sec sec-type="Specimen examined" id="SECID0ETWCK"><title>Specimen examined.</title><p>China, Yunnan Province: Xishuangbanna Tropical Botanical Garden, Chinese Academy of Sciences, on diseased leaves of <italic><tp:taxon-name><tp:taxon-name-part taxon-name-part-type="genus" reg="Persea">Persea</tp:taxon-name-part> <tp:taxon-name-part taxon-name-part-type="species" reg="americana">americana</tp:taxon-name-part></tp:taxon-name></italic> (<tp:taxon-name><tp:taxon-name-part taxon-name-part-type="family">Lauraceae</tp:taxon-name-part></tp:taxon-name>). 19 April 2019, S.T. Huang, HSAUP194.18, living culture SAUCC194.18.</p><fig id="F4" position="float" orientation="portrait"><object-id xmlns:xlink="http://www.w3.org/1999/xlink" content-type="doi" xlink:type="simple">10.3897/mycokeys.78.60878.figure2</object-id><object-id xmlns:xlink="http://www.w3.org/1999/xlink" content-type="arpha" xlink:type="simple">0ECF25BC-BF2F-5CF1-AC94-2123C69CA2D1</object-id><label>Figure 2.</label><caption><p><italic><tp:taxon-name><tp:taxon-name-part taxon-name-part-type="genus" reg="Diaporthe">Diaporthe</tp:taxon-name-part> <tp:taxon-name-part taxon-name-part-type="species" reg="arecae">arecae</tp:taxon-name-part></tp:taxon-name></italic> (SAUCC194.18) <bold>a</bold> infected leaf of <italic><tp:taxon-name><tp:taxon-name-part taxon-name-part-type="genus" reg="Persea">Persea</tp:taxon-name-part> <tp:taxon-name-part taxon-name-part-type="species" reg="americana">americana</tp:taxon-name-part></tp:taxon-name></italic><bold>b, c</bold> surface and reverse of a colony after 15 days on <abbrev xmlns:xlink="http://www.w3.org/1999/xlink" xlink:title="potato dextrose agar" id="ABBRID0ELYCK" xlink:type="simple">PDA</abbrev><bold>d</bold> conidiomata <bold>e–g</bold> conidiophores and conidiogenous cells <bold>h</bold> beta conidia <bold>i</bold> alpha conidia <bold>j</bold> alpha conidia and beta conidia. Scale bars: 10 μm (<bold>e–j</bold>).</p></caption><graphic xmlns:xlink="http://www.w3.org/1999/xlink" xlink:href="mycokeys-78-049-g004.jpg" position="float" orientation="portrait" xlink:type="simple" id="oo_511677.jpg"><uri content-type="original_file" xlink:type="simple">https://binary.pensoft.net/fig/511677</uri></graphic></fig></tp:treatment-sec><tp:treatment-sec sec-type="notes" id="SECID0EAZCK"><title>Notes.</title><p><italic><tp:taxon-name><tp:taxon-name-part taxon-name-part-type="genus" reg="Diaporthe">Diaporthe</tp:taxon-name-part> <tp:taxon-name-part taxon-name-part-type="species" reg="arecae">arecae</tp:taxon-name-part></tp:taxon-name></italic> (CBS 161.64) was originally described as <italic><tp:taxon-name><tp:taxon-name-part taxon-name-part-type="genus" reg="Subramanella">Subramanella</tp:taxon-name-part> <tp:taxon-name-part taxon-name-part-type="species" reg="arecae">arecae</tp:taxon-name-part></tp:taxon-name></italic> on fruit of <italic><tp:taxon-name><tp:taxon-name-part taxon-name-part-type="genus" reg="Areca">Areca</tp:taxon-name-part> <tp:taxon-name-part taxon-name-part-type="species" reg="catechu">catechu</tp:taxon-name-part></tp:taxon-name></italic> in India (<xref ref-type="bibr" rid="B47">Srivastava et al. 1962</xref>) and placed in <italic><tp:taxon-name><tp:taxon-name-part taxon-name-part-type="genus" reg="Diaporthe">Diaporthe</tp:taxon-name-part></tp:taxon-name></italic> by <xref ref-type="bibr" rid="B16">Gomes et al. (2013)</xref>. The <italic><tp:taxon-name><tp:taxon-name-part taxon-name-part-type="genus" reg="Diaporthe">Diaporthe</tp:taxon-name-part></tp:taxon-name></italic> isolate from fruits of <italic><tp:taxon-name><tp:taxon-name-part taxon-name-part-type="genus" reg="Citrus">Citrus</tp:taxon-name-part></tp:taxon-name></italic> sp. (CBS 535.75) in Suriname was also placed in <italic><tp:taxon-name><tp:taxon-name-part taxon-name-part-type="genus" reg="Diaporthe">D.</tp:taxon-name-part> <tp:taxon-name-part taxon-name-part-type="species" reg="arecae">arecae</tp:taxon-name-part></tp:taxon-name></italic> by <xref ref-type="bibr" rid="B16">Gomes et al. (2013)</xref>. In the present study, strain (SAUCC194.18) from symptomatic leaves of <italic><tp:taxon-name><tp:taxon-name-part taxon-name-part-type="genus" reg="Persea">Persea</tp:taxon-name-part> <tp:taxon-name-part taxon-name-part-type="species" reg="americana">americana</tp:taxon-name-part></tp:taxon-name></italic> was congruent with <italic><tp:taxon-name><tp:taxon-name-part taxon-name-part-type="genus" reg="Diaporthe">D.</tp:taxon-name-part> <tp:taxon-name-part taxon-name-part-type="species" reg="arecae">arecae</tp:taxon-name-part></tp:taxon-name></italic> based on morphology and DNA sequences data (Fig. <xref ref-type="fig" rid="F1">1</xref>). We therefore consider the isolated strain as <italic><tp:taxon-name><tp:taxon-name-part taxon-name-part-type="genus" reg="Diaporthe">D.</tp:taxon-name-part> <tp:taxon-name-part taxon-name-part-type="species" reg="arecae">arecae</tp:taxon-name-part></tp:taxon-name></italic>.</p></tp:treatment-sec><tp:treatment-sec><!--Section generated to contain objects referenced in tp:taxon-treatment.--><fig id="F1" position="float" orientation="portrait"><object-id xmlns:xlink="http://www.w3.org/1999/xlink" content-type="doi" xlink:type="simple">10.3897/mycokeys.78.60878.figure1</object-id><object-id xmlns:xlink="http://www.w3.org/1999/xlink" content-type="arpha" xlink:type="simple">9B2044F9-41A1-56E0-897C-AA30DC53465C</object-id><label>Figure 1.</label><caption><p>Phylogram of <italic><tp:taxon-name><tp:taxon-name-part taxon-name-part-type="genus" reg="Diaporthe">Diaporthe</tp:taxon-name-part></tp:taxon-name></italic> spp. based on combined sequence data of <abbrev xmlns:xlink="http://www.w3.org/1999/xlink" xlink:title="internal transcribed spacer" id="ABBRID0ENPCK" xlink:type="simple">ITS</abbrev>, <abbrev xmlns:xlink="http://www.w3.org/1999/xlink" xlink:title="beta-tubulin gene region" id="ABBRID0ERPCK" xlink:type="simple">TUB</abbrev>, <abbrev xmlns:xlink="http://www.w3.org/1999/xlink" xlink:title="translation elongation factor" id="ABBRID0EVPCK" xlink:type="simple">TEF</abbrev>, <abbrev xmlns:xlink="http://www.w3.org/1999/xlink" xlink:title="calmodulin" id="ABBRID0EZPCK" xlink:type="simple">CAL</abbrev> and <abbrev xmlns:xlink="http://www.w3.org/1999/xlink" xlink:title="histone" id="ABBRID0E4PCK" xlink:type="simple">HIS</abbrev> genes. The <abbrev xmlns:xlink="http://www.w3.org/1999/xlink" xlink:title="maximum likelihood" id="ABBRID0EBQCK" xlink:type="simple">ML</abbrev> and <abbrev xmlns:xlink="http://www.w3.org/1999/xlink" xlink:title="Bayesian inference" id="ABBRID0EFQCK" xlink:type="simple">BI</abbrev> bootstrap support values above 50% and 0.90 BYPP are shown at the first and second position, respectively. Strains marked with “*” are ex-type or ex-epitype. Codes referring to strains from the current study are written in red. Some branches were shortened to fit them to the page as indicated by two diagonal lines with the number of times a branch was shortened indicated.</p></caption><graphic xmlns:xlink="http://www.w3.org/1999/xlink" xlink:href="mycokeys-78-049-g001.jpg" position="float" orientation="portrait" xlink:type="simple" id="oo_511674.jpg"><uri content-type="original_file" xlink:type="simple">https://binary.pensoft.net/fig/511674</uri></graphic></fig></tp:treatment-sec><ref-list><ref id="B47"><mixed-citation xmlns:xlink="http://www.w3.org/1999/xlink" xlink:type="simple"><person-group><name name-style="western"><surname>Srivastava</surname><given-names>HC</given-names></name><name name-style="western"><surname>Banu</surname><given-names>Z</given-names></name><name name-style="western"><surname>Govindarajan</surname><given-names>VS</given-names></name></person-group> (<year>1962</year>) <article-title>Fruit rot of arecanut caused by a new fungus.</article-title><source>Mycologia</source><volume>54</volume>(<issue>1</issue>): <fpage>5</fpage>–<lpage>11</lpage>. <ext-link xlink:type="simple" ext-link-type="doi" xlink:href="10.1080/00275514.1962.12024974">https://doi.org/10.1080/00275514.1962.12024974</ext-link></mixed-citation></ref><ref id="B16"><mixed-citation xmlns:xlink="http://www.w3.org/1999/xlink" xlink:type="simple"><person-group><name name-style="western"><surname>Gomes</surname><given-names>RR</given-names></name><name name-style="western"><surname>Glienke</surname><given-names>C</given-names></name><name name-style="western"><surname>Videira</surname><given-names>SIR</given-names></name><name name-style="western"><surname>Lombard</surname><given-names>L</given-names></name><name name-style="western"><surname>Groenewald</surname><given-names>JZ</given-names></name><name name-style="western"><surname>Crous</surname><given-names>PW</given-names></name></person-group> (<year>2013</year>) <italic><tp:taxon-name><tp:taxon-name-part taxon-name-part-type="genus">Diaporthe</tp:taxon-name-part></tp:taxon-name></italic>: a genus of endophytic, saprobic and plant pathogenic fungi. <tp:taxon-name><tp:taxon-name-part taxon-name-part-type="genus">Persoonia</tp:taxon-name-part></tp:taxon-name>: Molecular Phylogeny and Evolution of <tp:taxon-name><tp:taxon-name-part taxon-name-part-type="kingdom">Fungi</tp:taxon-name-part></tp:taxon-name> 31(1): 1–41. ttps://<ext-link xlink:type="simple" ext-link-type="doi" xlink:href="10.3767/003158513X666844">doi.org/10.3767/003158513X666844</ext-link></mixed-citation></ref></ref-list></tp:taxon-treatment>
