# Supplementary material for: Morphological and phylogenetic analyses reveal three new species of Diaporthe from Yunnan, China
Source: MycoKeys. 2021 Feb 19;78:49–77. doi: 10.3897/mycokeys.78.60878 (PMC7910272; doi:10.3897/mycokeys.78.60878)
Supplement: XML Treatment for Diaporthe chrysalidocarpi [file mycokeys.78.60878-treatment2.xml]

<!DOCTYPE tp:taxon-treatment
  PUBLIC "-//TaxonX//DTD Taxonomic Treatment Publishing DTD v0 20100105//EN" "tax-treatment-NSO.dtd">
<tp:taxon-treatment xmlns:tp="http://www.plazi.org/taxpub"><tp:treatment-meta><kwd-group><label>Taxon classification</label><kwd><named-content xmlns:xlink="http://www.w3.org/1999/xlink" content-type="kingdom">Fungi</named-content></kwd><kwd><named-content xmlns:xlink="http://www.w3.org/1999/xlink" content-type="order">Diaporthales</named-content></kwd><kwd><named-content xmlns:xlink="http://www.w3.org/1999/xlink" content-type="family">Diaporthaceae</named-content></kwd></kwd-group><mixed-citation publication-type="journal"><person-group><name><surname>Huang</surname><given-names>Shengting</given-names></name><name><surname>Xia</surname><given-names>Jiwen</given-names></name><name><surname>Zhang</surname><given-names>Xiuguo</given-names></name><name><surname>Sun</surname><given-names>Wenxiu</given-names></name></person-group><article-title>Morphological and phylogenetic analyses reveal three new species of <italic><tp:taxon-name><tp:taxon-name-part taxon-name-part-type="genus" reg="Diaporthe">Diaporthe</tp:taxon-name-part></tp:taxon-name></italic> from Yunnan, China</article-title><source>MycoKeys</source><day>19</day><month>2</month><year>2021</year><volume>78</volume><fpage>49</fpage><lpage>77</lpage><pub-id pub-id-type="doi">10.3897/mycokeys.78.60878</pub-id></mixed-citation></tp:treatment-meta><tp:nomenclature><tp:taxon-name><object-id xmlns:xlink="http://www.w3.org/1999/xlink" content-type="arpha" xlink:type="simple">F02A5541-B8BA-55D2-92D9-190AD164B410</object-id>
              <tp:taxon-name-part taxon-name-part-type="genus" reg="Diaporthe">Diaporthe</tp:taxon-name-part>
              <tp:taxon-name-part taxon-name-part-type="species" reg="chrysalidocarpi">chrysalidocarpi</tp:taxon-name-part>
              <object-id xmlns:xlink="http://www.w3.org/1999/xlink" content-type="mycobank" xlink:type="simple">837812</object-id>
            </tp:taxon-name><tp:taxon-authority>S.T. Huang, J.W. Xia, W.X. Sun, &amp; X.G. Zhang</tp:taxon-authority><tp:taxon-status xmlns:xlink="http://www.w3.org/1999/xlink" xlink:type="simple">sp. nov.</tp:taxon-status><xref ref-type="fig" rid="F5">Figure 3</xref></tp:nomenclature><tp:treatment-sec sec-type="etymology" id="SECID0EF5CK"><title>Etymology.</title><p>Named after the host genus on which it was collected, <italic><tp:taxon-name><tp:taxon-name-part taxon-name-part-type="genus" reg="Chrysalidocarpus">Chrysalidocarpus</tp:taxon-name-part> <tp:taxon-name-part taxon-name-part-type="species" reg="lutescens">lutescens</tp:taxon-name-part></tp:taxon-name></italic>.</p></tp:treatment-sec><tp:treatment-sec sec-type="diagnosis" id="SECID0EW5CK"><title>Diagnosis.</title><p><italic><tp:taxon-name><tp:taxon-name-part taxon-name-part-type="genus" reg="Diaporthe">Diaporthe</tp:taxon-name-part> <tp:taxon-name-part taxon-name-part-type="species" reg="chrysalidocarpi">chrysalidocarpi</tp:taxon-name-part></tp:taxon-name></italic> can be distinguished from the phylogenetically most closely related species <italic><tp:taxon-name><tp:taxon-name-part taxon-name-part-type="genus" reg="Diaporthe">D.</tp:taxon-name-part> <tp:taxon-name-part taxon-name-part-type="species" reg="spinosa">spinosa</tp:taxon-name-part></tp:taxon-name></italic> by longer beta conidia (28.0–32.5 × 1.2–1.6 vs. 18.5–30.5 × 1.0–1.5 μm), and from other species <italic><tp:taxon-name><tp:taxon-name-part taxon-name-part-type="genus" reg="Diaporthe">D.</tp:taxon-name-part> <tp:taxon-name-part taxon-name-part-type="species" reg="fulvicolor">fulvicolor</tp:taxon-name-part></tp:taxon-name></italic> by the types of conidia (<italic><tp:taxon-name><tp:taxon-name-part taxon-name-part-type="genus" reg="Diaporthe">D.</tp:taxon-name-part> <tp:taxon-name-part taxon-name-part-type="species" reg="chrysalidocarpi">chrysalidocarpi</tp:taxon-name-part></tp:taxon-name></italic> produces only beta conidia, while <italic><tp:taxon-name><tp:taxon-name-part taxon-name-part-type="genus" reg="Diaporthe">D.</tp:taxon-name-part> <tp:taxon-name-part taxon-name-part-type="species" reg="fulvicolor">fulvicolor</tp:taxon-name-part></tp:taxon-name></italic> produces only alpha conidia) and several loci (25/491 in the <abbrev xmlns:xlink="http://www.w3.org/1999/xlink" xlink:title="internal transcribed spacer" id="ABBRID0ETADK" xlink:type="simple">ITS</abbrev> region, 18/471 <abbrev xmlns:xlink="http://www.w3.org/1999/xlink" xlink:title="beta-tubulin gene region" id="ABBRID0EXADK" xlink:type="simple">TUB</abbrev>, 4/298 <abbrev xmlns:xlink="http://www.w3.org/1999/xlink" xlink:title="translation elongation factor" id="ABBRID0E2ADK" xlink:type="simple">TEF</abbrev>, 28/458 <abbrev xmlns:xlink="http://www.w3.org/1999/xlink" xlink:title="calmodulin" id="ABBRID0E6ADK" xlink:type="simple">CAL</abbrev> and 13/441 <abbrev xmlns:xlink="http://www.w3.org/1999/xlink" xlink:title="histone" id="ABBRID0EDBDK" xlink:type="simple">HIS</abbrev>).</p></tp:treatment-sec><tp:treatment-sec sec-type="material" id="SECID0EHBDK"><title>Type.</title><p>China, Yunnan Province: Xishuangbanna Tropical Botanical Garden, Chinese Academy of Sciences, on diseased leaves of <italic><tp:taxon-name><tp:taxon-name-part taxon-name-part-type="genus" reg="Chrysalidocarpus">Chrysalidocarpus</tp:taxon-name-part> <tp:taxon-name-part taxon-name-part-type="species" reg="lutescens">lutescens</tp:taxon-name-part></tp:taxon-name></italic> (<tp:taxon-name><tp:taxon-name-part taxon-name-part-type="family">Palmae</tp:taxon-name-part></tp:taxon-name>). 19 April 2019, S.T. Huang, HSAUP194.35 holotype, ex-type living culture SAUCC194.35.</p></tp:treatment-sec><tp:treatment-sec sec-type="description" id="SECID0E4BDK"><title>Description.</title><p>Asexual morph: Leaf spots irregular, pale brown in center, brown to tan at margin. Conidiomata pycnidial, scattered or aggregated, black, erumpent, raising above surface of culture medium, subglobose, exuding white or yellowish creamy conidial droplets from central ostioles after 30 days in light at 25 °C; pycnidial wall consists of black to dark brown, thin-walled cells. Conidiophores 27.5–35.0 × 1.4–2.0 μm, hyaline, slightly branched, swelling at base, subcylindrical, septate, smooth, straight or curved. Conidiogenous cells 10.5–23.0 × 1.4–1.8 μm, phialidic, cylindrical, terminal, straight to sinuous, tapering towards apex. Beta conidia 28.0–32.5 × 1.2–1.6 μm (mean = 30.3 × 1.3 μm, n = 20), filiform, hyaline, straight or slightly curved, aseptate, base subtruncate, tapering towards the base. Alpha conidia and gamma conidia not observed. Sexual morph not observed.</p></tp:treatment-sec><tp:treatment-sec sec-type="description" id="SECID0ECCDK"><title>Culture characteristics.</title><p>Cultures incubated on <abbrev xmlns:xlink="http://www.w3.org/1999/xlink" xlink:title="potato dextrose agar" id="ABBRID0EICDK" xlink:type="simple">PDA</abbrev> at 25 °C in darkness, growth rate 13.3–15.2 mm diam/day, initially white, becoming greyish, reverse pale brown, with concentric rings of dense, sparse hyphae, irregular margin, fluffy aerial mycelium at center, pycnidia forming after 15 days.</p></tp:treatment-sec><tp:treatment-sec sec-type="Additional specimen examined" id="SECID0EMCDK"><title>Additional specimen examined.</title><p>China, Yunnan Province: Xishuangbanna Tropical Botanical Garden, Chinese Academy of Sciences, on diseased leaves of <italic><tp:taxon-name><tp:taxon-name-part taxon-name-part-type="genus" reg="Chrysalidocarpus">Chrysalidocarpus</tp:taxon-name-part> <tp:taxon-name-part taxon-name-part-type="species" reg="lutescens">lutescens</tp:taxon-name-part></tp:taxon-name></italic> (<tp:taxon-name><tp:taxon-name-part taxon-name-part-type="family">Palmae</tp:taxon-name-part></tp:taxon-name>). 19 April 2019, S.T. Huang, HSAUP194.33 paratype; living culture SAUCC194.33.</p><fig id="F5" position="float" orientation="portrait"><object-id xmlns:xlink="http://www.w3.org/1999/xlink" content-type="doi" xlink:type="simple">10.3897/mycokeys.78.60878.figure3</object-id><object-id xmlns:xlink="http://www.w3.org/1999/xlink" content-type="arpha" xlink:type="simple">1A86FC14-3E44-5A2E-95AB-DF4D30D3BBD7</object-id><label>Figure 3.</label><caption><p><italic><tp:taxon-name><tp:taxon-name-part taxon-name-part-type="genus" reg="Diaporthe">Diaporthe</tp:taxon-name-part> <tp:taxon-name-part taxon-name-part-type="species" reg="chrysalidocarpi">chrysalidocarpi</tp:taxon-name-part></tp:taxon-name></italic> (SAUCC194.35) <bold>a</bold> diseased leaf of <italic><tp:taxon-name><tp:taxon-name-part taxon-name-part-type="genus" reg="Chrysalidocarpus">Chrysalidocarpus</tp:taxon-name-part> <tp:taxon-name-part taxon-name-part-type="species" reg="lutescens">lutescens</tp:taxon-name-part></tp:taxon-name></italic><bold>b, c</bold> surface and reverse of a colony after 15 days on <abbrev xmlns:xlink="http://www.w3.org/1999/xlink" xlink:title="potato dextrose agar" id="ABBRID0EEEDK" xlink:type="simple">PDA</abbrev><bold>d, e</bold> conidiomata <bold>f, g</bold> conidiophores and conidiogenous cells <bold>h, i</bold> beta conidia. Scale bars: 10 μm (<bold>f–i</bold>).</p></caption><graphic xmlns:xlink="http://www.w3.org/1999/xlink" xlink:href="mycokeys-78-049-g005.jpg" position="float" orientation="portrait" xlink:type="simple" id="oo_511678.jpg"><uri content-type="original_file" xlink:type="simple">https://binary.pensoft.net/fig/511678</uri></graphic></fig></tp:treatment-sec><tp:treatment-sec sec-type="notes" id="SECID0EVEDK"><title>Notes.</title><p>Phylogenetic analysis of a combined five gene showed that <italic><tp:taxon-name><tp:taxon-name-part taxon-name-part-type="genus" reg="Diaporthe">D.</tp:taxon-name-part> <tp:taxon-name-part taxon-name-part-type="species" reg="chrysalidocarpi">chrysalidocarpi</tp:taxon-name-part></tp:taxon-name></italic> formed an independent clade (Fig. <xref ref-type="fig" rid="F1">1</xref>) and is phylogenetically distinct from <italic><tp:taxon-name><tp:taxon-name-part taxon-name-part-type="genus" reg="Diaporthe">D.</tp:taxon-name-part> <tp:taxon-name-part taxon-name-part-type="species" reg="spinosa">spinosa</tp:taxon-name-part></tp:taxon-name></italic> and <italic><tp:taxon-name><tp:taxon-name-part taxon-name-part-type="genus" reg="Diaporthe">D.</tp:taxon-name-part> <tp:taxon-name-part taxon-name-part-type="species" reg="fulvicolor">fulvicolor</tp:taxon-name-part></tp:taxon-name></italic>. This species can be distinguished from <italic><tp:taxon-name><tp:taxon-name-part taxon-name-part-type="genus" reg="Diaporthe">D.</tp:taxon-name-part> <tp:taxon-name-part taxon-name-part-type="species" reg="spinosa">spinosa</tp:taxon-name-part></tp:taxon-name></italic> by 61 different nucleotides in the concatenated alignment (13/492 in the <abbrev xmlns:xlink="http://www.w3.org/1999/xlink" xlink:title="internal transcribed spacer" id="ABBRID0ELGDK" xlink:type="simple">ITS</abbrev> region, 17/471 <abbrev xmlns:xlink="http://www.w3.org/1999/xlink" xlink:title="beta-tubulin gene region" id="ABBRID0EPGDK" xlink:type="simple">TUB</abbrev>, 4/298 <abbrev xmlns:xlink="http://www.w3.org/1999/xlink" xlink:title="translation elongation factor" id="ABBRID0ETGDK" xlink:type="simple">TEF</abbrev>, 17/458 <abbrev xmlns:xlink="http://www.w3.org/1999/xlink" xlink:title="calmodulin" id="ABBRID0EXGDK" xlink:type="simple">CAL</abbrev> and 10/441 <abbrev xmlns:xlink="http://www.w3.org/1999/xlink" xlink:title="histone" id="ABBRID0E2GDK" xlink:type="simple">HIS</abbrev>), and <italic><tp:taxon-name><tp:taxon-name-part taxon-name-part-type="genus" reg="Diaporthe">D.</tp:taxon-name-part> <tp:taxon-name-part taxon-name-part-type="species" reg="fulvicolor">fulvicolor</tp:taxon-name-part></tp:taxon-name></italic> by 88 nucleotides (25/491 in the <abbrev xmlns:xlink="http://www.w3.org/1999/xlink" xlink:title="internal transcribed spacer" id="ABBRID0EKHDK" xlink:type="simple">ITS</abbrev> region, 18/471 <abbrev xmlns:xlink="http://www.w3.org/1999/xlink" xlink:title="beta-tubulin gene region" id="ABBRID0EOHDK" xlink:type="simple">TUB</abbrev>, 4/298 <abbrev xmlns:xlink="http://www.w3.org/1999/xlink" xlink:title="translation elongation factor" id="ABBRID0ESHDK" xlink:type="simple">TEF</abbrev>, 28/458 <abbrev xmlns:xlink="http://www.w3.org/1999/xlink" xlink:title="calmodulin" id="ABBRID0EWHDK" xlink:type="simple">CAL</abbrev> and 13/441 <abbrev xmlns:xlink="http://www.w3.org/1999/xlink" xlink:title="histone" id="ABBRID0E1HDK" xlink:type="simple">HIS</abbrev>). Morphologically, <italic><tp:taxon-name><tp:taxon-name-part taxon-name-part-type="genus" reg="Diaporthe">D.</tp:taxon-name-part> <tp:taxon-name-part taxon-name-part-type="species" reg="chrysalidocarpi">chrysalidocarpi</tp:taxon-name-part></tp:taxon-name></italic> differs from <italic><tp:taxon-name><tp:taxon-name-part taxon-name-part-type="genus" reg="Diaporthe">D.</tp:taxon-name-part> <tp:taxon-name-part taxon-name-part-type="species" reg="spinosa">spinosa</tp:taxon-name-part></tp:taxon-name></italic> in having longer beta conidia (28.0–32.5 × 1.2–1.6 vs. 18.5–30.5 × 1.0–1.5 μm) (<xref ref-type="bibr" rid="B22">Guo et al. 2020</xref>). Furthermore, <italic><tp:taxon-name><tp:taxon-name-part taxon-name-part-type="genus" reg="Diaporthe">Diaporthe</tp:taxon-name-part> <tp:taxon-name-part taxon-name-part-type="species" reg="chrysalidocarpi">chrysalidocarpi</tp:taxon-name-part></tp:taxon-name></italic> produces only beta conidia, while <italic><tp:taxon-name><tp:taxon-name-part taxon-name-part-type="genus" reg="Diaporthe">D.</tp:taxon-name-part> <tp:taxon-name-part taxon-name-part-type="species" reg="spinosa">spinosa</tp:taxon-name-part></tp:taxon-name></italic> produces alpha conidia and beta conidia and <italic><tp:taxon-name><tp:taxon-name-part taxon-name-part-type="genus" reg="Diaporthe">D.</tp:taxon-name-part> <tp:taxon-name-part taxon-name-part-type="species" reg="fulvicolor">fulvicolor</tp:taxon-name-part></tp:taxon-name></italic> produces only alpha conidia (<xref ref-type="bibr" rid="B22">Guo et al. 2020</xref>). Therefore, we establish this fungus as a novel species.</p></tp:treatment-sec><tp:treatment-sec><!--Section generated to contain objects referenced in tp:taxon-treatment.--><fig id="F1" position="float" orientation="portrait"><object-id xmlns:xlink="http://www.w3.org/1999/xlink" content-type="doi" xlink:type="simple">10.3897/mycokeys.78.60878.figure1</object-id><object-id xmlns:xlink="http://www.w3.org/1999/xlink" content-type="arpha" xlink:type="simple">9B2044F9-41A1-56E0-897C-AA30DC53465C</object-id><label>Figure 1.</label><caption><p>Phylogram of <italic><tp:taxon-name><tp:taxon-name-part taxon-name-part-type="genus" reg="Diaporthe">Diaporthe</tp:taxon-name-part></tp:taxon-name></italic> spp. based on combined sequence data of <abbrev xmlns:xlink="http://www.w3.org/1999/xlink" xlink:title="internal transcribed spacer" id="ABBRID0ENPCK" xlink:type="simple">ITS</abbrev>, <abbrev xmlns:xlink="http://www.w3.org/1999/xlink" xlink:title="beta-tubulin gene region" id="ABBRID0ERPCK" xlink:type="simple">TUB</abbrev>, <abbrev xmlns:xlink="http://www.w3.org/1999/xlink" xlink:title="translation elongation factor" id="ABBRID0EVPCK" xlink:type="simple">TEF</abbrev>, <abbrev xmlns:xlink="http://www.w3.org/1999/xlink" xlink:title="calmodulin" id="ABBRID0EZPCK" xlink:type="simple">CAL</abbrev> and <abbrev xmlns:xlink="http://www.w3.org/1999/xlink" xlink:title="histone" id="ABBRID0E4PCK" xlink:type="simple">HIS</abbrev> genes. The <abbrev xmlns:xlink="http://www.w3.org/1999/xlink" xlink:title="maximum likelihood" id="ABBRID0EBQCK" xlink:type="simple">ML</abbrev> and <abbrev xmlns:xlink="http://www.w3.org/1999/xlink" xlink:title="Bayesian inference" id="ABBRID0EFQCK" xlink:type="simple">BI</abbrev> bootstrap support values above 50% and 0.90 BYPP are shown at the first and second position, respectively. Strains marked with “*” are ex-type or ex-epitype. Codes referring to strains from the current study are written in red. Some branches were shortened to fit them to the page as indicated by two diagonal lines with the number of times a branch was shortened indicated.</p></caption><graphic xmlns:xlink="http://www.w3.org/1999/xlink" xlink:href="mycokeys-78-049-g001.jpg" position="float" orientation="portrait" xlink:type="simple" id="oo_511674.jpg"><uri content-type="original_file" xlink:type="simple">https://binary.pensoft.net/fig/511674</uri></graphic></fig></tp:treatment-sec><ref-list><ref id="B22"><mixed-citation xmlns:xlink="http://www.w3.org/1999/xlink" xlink:type="simple"><person-group><name name-style="western"><surname>Guo</surname><given-names>YS</given-names></name><name name-style="western"><surname>Crous</surname><given-names>PW</given-names></name><name name-style="western"><surname>Bai</surname><given-names>Q</given-names></name><name name-style="western"><surname>Fu</surname><given-names>M</given-names></name><name name-style="western"><surname>Yang</surname><given-names>MM</given-names></name><name name-style="western"><surname>Wang</surname><given-names>XH</given-names></name><name name-style="western"><surname>Du</surname><given-names>YM</given-names></name><name name-style="western"><surname>Hong</surname><given-names>N</given-names></name><name name-style="western"><surname>Xu</surname><given-names>WX</given-names></name><name name-style="western"><surname>Wang</surname><given-names>GP</given-names></name></person-group> (<year>2020</year>) <article-title>High diversity of <italic><tp:taxon-name><tp:taxon-name-part taxon-name-part-type="genus">Diaporthe</tp:taxon-name-part></tp:taxon-name></italic> species associated with pear shoot canker in China.</article-title><source><tp:taxon-name><tp:taxon-name-part taxon-name-part-type="genus">Persoonia</tp:taxon-name-part></tp:taxon-name></source><volume>45</volume>: <fpage>132</fpage>–<lpage>162</lpage>. <ext-link xlink:type="simple" ext-link-type="doi" xlink:href="10.3767/persoonia.2020.45.05">https://doi.org/10.3767/persoonia.2020.45.05</ext-link></mixed-citation></ref></ref-list></tp:taxon-treatment>
