# Supplementary material for: Morphological and phylogenetic analyses reveal three new species of Diaporthe from Yunnan, China
Source: MycoKeys. 2021 Feb 19;78:49–77. doi: 10.3897/mycokeys.78.60878 (PMC7910272; doi:10.3897/mycokeys.78.60878)
Supplement: XML Treatment for Diaporthe middletonii [file mycokeys.78.60878-treatment5.xml]

<!DOCTYPE tp:taxon-treatment
  PUBLIC "-//TaxonX//DTD Taxonomic Treatment Publishing DTD v0 20100105//EN" "tax-treatment-NSO.dtd">
<tp:taxon-treatment xmlns:tp="http://www.plazi.org/taxpub"><tp:treatment-meta><kwd-group><label>Taxon classification</label><kwd><named-content xmlns:xlink="http://www.w3.org/1999/xlink" content-type="kingdom">Fungi</named-content></kwd><kwd><named-content xmlns:xlink="http://www.w3.org/1999/xlink" content-type="order">Diaporthales</named-content></kwd><kwd><named-content xmlns:xlink="http://www.w3.org/1999/xlink" content-type="family">Diaporthaceae</named-content></kwd></kwd-group><mixed-citation publication-type="journal"><person-group><name><surname>Huang</surname><given-names>Shengting</given-names></name><name><surname>Xia</surname><given-names>Jiwen</given-names></name><name><surname>Zhang</surname><given-names>Xiuguo</given-names></name><name><surname>Sun</surname><given-names>Wenxiu</given-names></name></person-group><article-title>Morphological and phylogenetic analyses reveal three new species of <italic><tp:taxon-name><tp:taxon-name-part taxon-name-part-type="genus" reg="Diaporthe">Diaporthe</tp:taxon-name-part></tp:taxon-name></italic> from Yunnan, China</article-title><source>MycoKeys</source><day>19</day><month>2</month><year>2021</year><volume>78</volume><fpage>49</fpage><lpage>77</lpage><pub-id pub-id-type="doi">10.3897/mycokeys.78.60878</pub-id></mixed-citation></tp:treatment-meta><tp:nomenclature><tp:taxon-name><object-id xmlns:xlink="http://www.w3.org/1999/xlink" content-type="arpha" xlink:type="simple">F77900E1-889B-5291-AEC8-995A46C92870</object-id>
              <tp:taxon-name-part taxon-name-part-type="genus" reg="Diaporthe">Diaporthe</tp:taxon-name-part>
              <tp:taxon-name-part taxon-name-part-type="species" reg="middletonii">middletonii</tp:taxon-name-part>
            </tp:taxon-name><tp:taxon-authority>R.G. Shivas, L. Morin, S.M. Thomps. &amp; Y.P. Tan, Persoonia 35: 45. (2015)</tp:taxon-authority><xref ref-type="fig" rid="F8">Figure 6</xref></tp:nomenclature><tp:treatment-sec sec-type="description" id="SECID0EZBEK"><title>Description.</title><p>Asexual morph: Leaf spots discoid to irregular. Conidiomata pycnidial, scattered or aggregated in groups of 3–5 pycnidia, globose, black, erumpent, coated with white to greyish hyphae, thick-walled, exuding creamy translucent conidial droplets from central ostioles. Conidiophores hyaline, smooth, septate, unbranched, densely aggregated, cylindrical, straight to sinuous, tapering towards apex, 10.0–14.0 × 1.3–2.3 μm. Conidiogenous cells 5.0–9.5 × 1.3–1.7 μm, phialidic, cylindrical, terminal, slightly tapering towards apex. Alpha conidia hyaline, smooth, aseptate, biguttulate, ellipsoidal, oval, apex subobtuse, base subtruncate, 5.5–7.0 × 2.5–3.2 µm (mean = 6.3 × 2.8 μm, n = 20). Beta conidia hyaline, aseptate, filiform, mostly curved by 90–180°, tapering towards both ends, 26.0–36.5 × 1.0–1.6 µm (mean = 21.5 × 1.2 μm, n = 20). Gamma conidia not observed. Sexual morph not observed.</p><fig id="F8" position="float" orientation="portrait"><object-id xmlns:xlink="http://www.w3.org/1999/xlink" content-type="doi" xlink:type="simple">10.3897/mycokeys.78.60878.figure6</object-id><object-id xmlns:xlink="http://www.w3.org/1999/xlink" content-type="arpha" xlink:type="simple">587581D5-FF5B-5198-AC35-C3877FF67E16</object-id><label>Figure 6.</label><caption><p><italic><tp:taxon-name><tp:taxon-name-part taxon-name-part-type="genus" reg="Diaporthe">Diaporthe</tp:taxon-name-part> <tp:taxon-name-part taxon-name-part-type="species" reg="middletonii">middletonii</tp:taxon-name-part></tp:taxon-name></italic> (SAUCC194.46) <bold>a</bold> infected leaf of <italic><tp:taxon-name><tp:taxon-name-part taxon-name-part-type="genus" reg="Lithocarpus">Lithocarpus</tp:taxon-name-part> <tp:taxon-name-part taxon-name-part-type="species" reg="glaber">glaber</tp:taxon-name-part></tp:taxon-name></italic><bold>b, c</bold> surface and reverse of colony after 15 days on <abbrev xmlns:xlink="http://www.w3.org/1999/xlink" xlink:title="potato dextrose agar" id="ABBRID0EADEK" xlink:type="simple">PDA</abbrev><bold>d, e</bold> conidiomata <bold>f–i</bold> conidiophores and conidiogenous cells <bold>j</bold> beta conidia <bold>k, l</bold> alpha conidia and beta conidia. Scale bars: 10 μm (<bold>f–l</bold>).</p></caption><graphic xmlns:xlink="http://www.w3.org/1999/xlink" xlink:href="mycokeys-78-049-g008.jpg" position="float" orientation="portrait" xlink:type="simple" id="oo_511681.jpg"><uri content-type="original_file" xlink:type="simple">https://binary.pensoft.net/fig/511681</uri></graphic></fig></tp:treatment-sec><tp:treatment-sec sec-type="description" id="SECID0ETDEK"><title>Culture characteristics.</title><p>Cultures incubated on <abbrev xmlns:xlink="http://www.w3.org/1999/xlink" xlink:title="potato dextrose agar" id="ABBRID0EZDEK" xlink:type="simple">PDA</abbrev> at 25 °C in darkness, growth rate 22.5–24.0 mm diam/day, fluffy with abundant aerial mycelium, margin fimbriate, white on surface, white to pale yellow on reverse.</p></tp:treatment-sec><tp:treatment-sec sec-type="material" id="SECID0E4DEK"><title>Specimens examined.</title><p>China, Yunnan Province: Xishuangbanna Tropical Botanical Garden, Chinese Academy of Sciences, 19 April 2019, S.T. Huang. On diseased leaves of <italic><tp:taxon-name><tp:taxon-name-part taxon-name-part-type="genus" reg="Litchi">Litchi</tp:taxon-name-part> <tp:taxon-name-part taxon-name-part-type="species" reg="chinensis">chinensis</tp:taxon-name-part></tp:taxon-name></italic> (<tp:taxon-name><tp:taxon-name-part taxon-name-part-type="family">Sapindaceae</tp:taxon-name-part></tp:taxon-name>), HSAUP194.27, living culture SAUCC194.27; on diseased leaves of <italic><tp:taxon-name><tp:taxon-name-part taxon-name-part-type="genus" reg="Lithocarpus">Lithocarpus</tp:taxon-name-part> <tp:taxon-name-part taxon-name-part-type="species" reg="glaber">glaber</tp:taxon-name-part></tp:taxon-name></italic> (<tp:taxon-name><tp:taxon-name-part taxon-name-part-type="family">Fagaceae</tp:taxon-name-part></tp:taxon-name>), HSAUP194.45, living culture SAUCC194.45; on diseased leaves of <italic><tp:taxon-name><tp:taxon-name-part taxon-name-part-type="genus" reg="Lithocarpus">Lithocarpus</tp:taxon-name-part> <tp:taxon-name-part taxon-name-part-type="species" reg="glaber">glaber</tp:taxon-name-part></tp:taxon-name></italic> (<tp:taxon-name><tp:taxon-name-part taxon-name-part-type="family">Fagaceae</tp:taxon-name-part></tp:taxon-name>), 19 April 2019, S.T. Huang, HSAUP194.46, living culture SAUCC194.46; on diseased leaves of <italic><tp:taxon-name><tp:taxon-name-part taxon-name-part-type="genus" reg="Lithocarpus">Lithocarpus</tp:taxon-name-part> <tp:taxon-name-part taxon-name-part-type="species" reg="craibianus">craibianus</tp:taxon-name-part></tp:taxon-name></italic> (<tp:taxon-name><tp:taxon-name-part taxon-name-part-type="family">Fagaceae</tp:taxon-name-part></tp:taxon-name>), HSAUP194.48, living culture SAUCC194.48.</p></tp:treatment-sec><tp:treatment-sec sec-type="notes" id="SECID0EDGEK"><title>Notes.</title><p><italic><tp:taxon-name><tp:taxon-name-part taxon-name-part-type="genus" reg="Diaporthe">Diaporthe</tp:taxon-name-part> <tp:taxon-name-part taxon-name-part-type="species" reg="middletonii">middletonii</tp:taxon-name-part></tp:taxon-name></italic> was originally described from the stem of <italic><tp:taxon-name><tp:taxon-name-part taxon-name-part-type="genus" reg="Rapistrum">Rapistrum</tp:taxon-name-part> <tp:taxon-name-part taxon-name-part-type="species" reg="rugosum">rugosum</tp:taxon-name-part></tp:taxon-name></italic> (BRIP 54884e) (<tp:taxon-name><tp:taxon-name-part taxon-name-part-type="family">Brassicaceae</tp:taxon-name-part></tp:taxon-name>) and <tp:taxon-name><tp:taxon-name-part taxon-name-part-type="genus" reg="Chrysanthemoides">Chrysanthemoides</tp:taxon-name-part> <tp:taxon-name-part taxon-name-part-type="species" reg="monilifera">monilifera</tp:taxon-name-part> <tp:taxon-name-part taxon-name-part-type="infraspecific-rank">subsp.</tp:taxon-name-part> <tp:taxon-name-part taxon-name-part-type="subspecies" reg="rotundata">rotundata</tp:taxon-name-part></tp:taxon-name> (BRIP 57329) (<tp:taxon-name><tp:taxon-name-part taxon-name-part-type="family">Asteraceae</tp:taxon-name-part></tp:taxon-name>) in Australia (<xref ref-type="bibr" rid="B51">Thompson et al. 2015</xref>). In the present study, four strains (SAUCC194.27, SAUCC194.45, SAUCC194.46 and SAUCC194.48) are closely related to <italic><tp:taxon-name><tp:taxon-name-part taxon-name-part-type="genus" reg="Diaporthe">D.</tp:taxon-name-part> <tp:taxon-name-part taxon-name-part-type="species" reg="middletonii">middletonii</tp:taxon-name-part></tp:taxon-name></italic> in the combined phylogenetic tree (Fig. <xref ref-type="fig" rid="F1">1</xref>). The differences between nucleotides in the concatenated alignment (17/565 in <abbrev xmlns:xlink="http://www.w3.org/1999/xlink" xlink:title="internal transcribed spacer" id="ABBRID0ENIEK" xlink:type="simple">ITS</abbrev>, 9/494 in <abbrev xmlns:xlink="http://www.w3.org/1999/xlink" xlink:title="beta-tubulin gene region" id="ABBRID0ERIEK" xlink:type="simple">TUB</abbrev> and 10/340 in <abbrev xmlns:xlink="http://www.w3.org/1999/xlink" xlink:title="translation elongation factor" id="ABBRID0EVIEK" xlink:type="simple">TEF</abbrev>) were minor. Morphologically, our strains were similar to <italic><tp:taxon-name><tp:taxon-name-part taxon-name-part-type="genus" reg="Diaporthe">D.</tp:taxon-name-part> <tp:taxon-name-part taxon-name-part-type="species" reg="middletonii">middletonii</tp:taxon-name-part></tp:taxon-name></italic> by slightly shorter and wider alpha conidia (5.0–7.0 × 2.5–3.2 vs. 6.0–7.5 × 2.0–2.5 μm), and longer beta conidia (26.0–36.5 × 1.0–1.6 vs. 20.0–35.0 × 1.0–1.5 μm) (<xref ref-type="bibr" rid="B51">Thompson et al. 2015</xref>). We therefore identify our strains as <italic><tp:taxon-name><tp:taxon-name-part taxon-name-part-type="genus" reg="Diaporthe">Diaporthe</tp:taxon-name-part> <tp:taxon-name-part taxon-name-part-type="species" reg="middletonii">middletonii</tp:taxon-name-part></tp:taxon-name></italic>.</p></tp:treatment-sec><tp:treatment-sec><!--Section generated to contain objects referenced in tp:taxon-treatment.--><fig id="F1" position="float" orientation="portrait"><object-id xmlns:xlink="http://www.w3.org/1999/xlink" content-type="doi" xlink:type="simple">10.3897/mycokeys.78.60878.figure1</object-id><object-id xmlns:xlink="http://www.w3.org/1999/xlink" content-type="arpha" xlink:type="simple">9B2044F9-41A1-56E0-897C-AA30DC53465C</object-id><label>Figure 1.</label><caption><p>Phylogram of <italic><tp:taxon-name><tp:taxon-name-part taxon-name-part-type="genus" reg="Diaporthe">Diaporthe</tp:taxon-name-part></tp:taxon-name></italic> spp. based on combined sequence data of <abbrev xmlns:xlink="http://www.w3.org/1999/xlink" xlink:title="internal transcribed spacer" id="ABBRID0ENPCK" xlink:type="simple">ITS</abbrev>, <abbrev xmlns:xlink="http://www.w3.org/1999/xlink" xlink:title="beta-tubulin gene region" id="ABBRID0ERPCK" xlink:type="simple">TUB</abbrev>, <abbrev xmlns:xlink="http://www.w3.org/1999/xlink" xlink:title="translation elongation factor" id="ABBRID0EVPCK" xlink:type="simple">TEF</abbrev>, <abbrev xmlns:xlink="http://www.w3.org/1999/xlink" xlink:title="calmodulin" id="ABBRID0EZPCK" xlink:type="simple">CAL</abbrev> and <abbrev xmlns:xlink="http://www.w3.org/1999/xlink" xlink:title="histone" id="ABBRID0E4PCK" xlink:type="simple">HIS</abbrev> genes. The <abbrev xmlns:xlink="http://www.w3.org/1999/xlink" xlink:title="maximum likelihood" id="ABBRID0EBQCK" xlink:type="simple">ML</abbrev> and <abbrev xmlns:xlink="http://www.w3.org/1999/xlink" xlink:title="Bayesian inference" id="ABBRID0EFQCK" xlink:type="simple">BI</abbrev> bootstrap support values above 50% and 0.90 BYPP are shown at the first and second position, respectively. Strains marked with “*” are ex-type or ex-epitype. Codes referring to strains from the current study are written in red. Some branches were shortened to fit them to the page as indicated by two diagonal lines with the number of times a branch was shortened indicated.</p></caption><graphic xmlns:xlink="http://www.w3.org/1999/xlink" xlink:href="mycokeys-78-049-g001.jpg" position="float" orientation="portrait" xlink:type="simple" id="oo_511674.jpg"><uri content-type="original_file" xlink:type="simple">https://binary.pensoft.net/fig/511674</uri></graphic></fig></tp:treatment-sec><ref-list><ref id="B51"><mixed-citation xmlns:xlink="http://www.w3.org/1999/xlink" xlink:type="simple"><person-group><name name-style="western"><surname>Thompson</surname><given-names>SM</given-names></name><name name-style="western"><surname>Tan</surname><given-names>YP</given-names></name><name name-style="western"><surname>Shivas</surname><given-names>RG</given-names></name><name name-style="western"><surname>Neate</surname><given-names>SM</given-names></name><name name-style="western"><surname>Morin</surname><given-names>L</given-names></name><name name-style="western"><surname>Bissett</surname><given-names>A</given-names></name><name name-style="western"><surname>Aitken</surname><given-names>EAB</given-names></name></person-group> (<year>2015</year>) <article-title>Green and brown bridges between weeds and crops reveal novel <italic><tp:taxon-name><tp:taxon-name-part taxon-name-part-type="genus">Diaporthe</tp:taxon-name-part></tp:taxon-name></italic> species in Australia.</article-title><source><tp:taxon-name><tp:taxon-name-part taxon-name-part-type="genus">Persoonia</tp:taxon-name-part></tp:taxon-name></source><volume>35</volume>(<issue>1</issue>): <fpage>39</fpage>–<lpage>49</lpage>. <ext-link xlink:type="simple" ext-link-type="doi" xlink:href="10.3767/003158515X687506">https://doi.org/10.3767/003158515X687506</ext-link></mixed-citation></ref></ref-list></tp:taxon-treatment>
