# Supplementary material for: Morphological and phylogenetic analyses reveal three new species of Diaporthe from Yunnan, China
Source: MycoKeys. 2021 Feb 19;78:49–77. doi: 10.3897/mycokeys.78.60878 (PMC7910272; doi:10.3897/mycokeys.78.60878)
Supplement: XML Treatment for Diaporthe osmanthi [file mycokeys.78.60878-treatment6.xml]

<!DOCTYPE tp:taxon-treatment
  PUBLIC "-//TaxonX//DTD Taxonomic Treatment Publishing DTD v0 20100105//EN" "tax-treatment-NSO.dtd">
<tp:taxon-treatment xmlns:tp="http://www.plazi.org/taxpub"><tp:treatment-meta><kwd-group><label>Taxon classification</label><kwd><named-content xmlns:xlink="http://www.w3.org/1999/xlink" content-type="kingdom">Fungi</named-content></kwd><kwd><named-content xmlns:xlink="http://www.w3.org/1999/xlink" content-type="order">Diaporthales</named-content></kwd><kwd><named-content xmlns:xlink="http://www.w3.org/1999/xlink" content-type="family">Diaporthaceae</named-content></kwd></kwd-group><mixed-citation publication-type="journal"><person-group><name><surname>Huang</surname><given-names>Shengting</given-names></name><name><surname>Xia</surname><given-names>Jiwen</given-names></name><name><surname>Zhang</surname><given-names>Xiuguo</given-names></name><name><surname>Sun</surname><given-names>Wenxiu</given-names></name></person-group><article-title>Morphological and phylogenetic analyses reveal three new species of <italic><tp:taxon-name><tp:taxon-name-part taxon-name-part-type="genus" reg="Diaporthe">Diaporthe</tp:taxon-name-part></tp:taxon-name></italic> from Yunnan, China</article-title><source>MycoKeys</source><day>19</day><month>2</month><year>2021</year><volume>78</volume><fpage>49</fpage><lpage>77</lpage><pub-id pub-id-type="doi">10.3897/mycokeys.78.60878</pub-id></mixed-citation></tp:treatment-meta><tp:nomenclature><tp:taxon-name><object-id xmlns:xlink="http://www.w3.org/1999/xlink" content-type="arpha" xlink:type="simple">B8C2511F-5EDA-5C24-A327-D4A794BFA96E</object-id>
              <tp:taxon-name-part taxon-name-part-type="genus" reg="Diaporthe">Diaporthe</tp:taxon-name-part>
              <tp:taxon-name-part taxon-name-part-type="species" reg="osmanthi">osmanthi</tp:taxon-name-part>
            </tp:taxon-name><tp:taxon-authority>H. Long, K.D. Hyde, &amp; Yong Wang bis, MycoKeys 57: 120. (2019)</tp:taxon-authority><xref ref-type="fig" rid="F9">Figure 7</xref></tp:nomenclature><tp:treatment-sec sec-type="description" id="SECID0E2KEK"><title>Description.</title><p>Conidiomata pycnidial, globose, 5–10 pycnidia grouped together, dark brown to black, exuding creamy to yellowish conidial droplets from central ostioles. Conidiophores hyaline, smooth, densely aggregated, branched, cylindric-clavate, 20.5–32.0 × 1.8–2.4 μm. Conidiogenous cells phialidic, hyaline, terminal, cylindrical, straight, 14.0–20.5 × 1.5–2.0 μm, tapered towards apex. Alpha conidia hyaline, aseptate, fusiform, tapering towards both ends, guttulate, 7.3–9.3 × 1.8–2.3 μm (mean = 8.5 × 2.0 μm, n = 20). Beta conidia hyaline, aseptate, filiform, curved, 22.0–28.5 × 1.0–2.0 μm (mean = 27.2 × 1.3 μm, n = 20). Gamma conidia not observed. Sexual morph not observed.</p></tp:treatment-sec><tp:treatment-sec sec-type="description" id="SECID0EALEK"><title>Culture characteristics.</title><p>Cultures incubated on <abbrev xmlns:xlink="http://www.w3.org/1999/xlink" xlink:title="potato dextrose agar" id="ABBRID0EGLEK" xlink:type="simple">PDA</abbrev> at 25 °C in darkness, growth rate 12.0–13.5 mm diam/day, cottony with abundant aerial mycelium, sparse at margin. With several concentric rings of dense hyphae, white on surface, white to pale brown on reverse.</p></tp:treatment-sec><tp:treatment-sec sec-type="Specimen examined" id="SECID0EKLEK"><title>Specimen examined.</title><p>China, Yunnan Province: Xishuangbanna Tropical Botanical Garden, Chinese Academy of Sciences, 19 April 2019, S.T. Huang. On diseased leaves of <italic><tp:taxon-name><tp:taxon-name-part taxon-name-part-type="genus" reg="Litchi">Litchi</tp:taxon-name-part> <tp:taxon-name-part taxon-name-part-type="species" reg="chinensis">chinensis</tp:taxon-name-part></tp:taxon-name></italic> (<tp:taxon-name><tp:taxon-name-part taxon-name-part-type="family">Sapindaceae</tp:taxon-name-part></tp:taxon-name>) HSAUP194.21, living culture SAUCC194.21.</p><fig id="F9" position="float" orientation="portrait"><object-id xmlns:xlink="http://www.w3.org/1999/xlink" content-type="doi" xlink:type="simple">10.3897/mycokeys.78.60878.figure7</object-id><object-id xmlns:xlink="http://www.w3.org/1999/xlink" content-type="arpha" xlink:type="simple">6F7FFEE9-00A0-530C-A555-7E7D7222BB9F</object-id><label>Figure 7.</label><caption><p><italic><tp:taxon-name><tp:taxon-name-part taxon-name-part-type="genus" reg="Diaporthe">Diaporthe</tp:taxon-name-part> <tp:taxon-name-part taxon-name-part-type="species" reg="osmanthi">osmanthi</tp:taxon-name-part></tp:taxon-name></italic> (SAUCC194.21) <bold>a</bold> infected leaf of <italic><tp:taxon-name><tp:taxon-name-part taxon-name-part-type="genus" reg="Litchi">Litchi</tp:taxon-name-part> <tp:taxon-name-part taxon-name-part-type="species" reg="chinensis">chinensis</tp:taxon-name-part></tp:taxon-name></italic><bold>b, c</bold> surface and reverse of colony after 15 days on <abbrev xmlns:xlink="http://www.w3.org/1999/xlink" xlink:title="potato dextrose agar" id="ABBRID0ECNEK" xlink:type="simple">PDA</abbrev><bold>d</bold> conidiomata <bold>e–g</bold> conidiophores and conidiogenous cells <bold>h, i</bold> beta conidia <bold>j, k</bold> alpha conidia. Scale bars: 10 μm (<bold>e–k</bold>).</p></caption><graphic xmlns:xlink="http://www.w3.org/1999/xlink" xlink:href="mycokeys-78-049-g009.jpg" position="float" orientation="portrait" xlink:type="simple" id="oo_511682.jpg"><uri content-type="original_file" xlink:type="simple">https://binary.pensoft.net/fig/511682</uri></graphic></fig></tp:treatment-sec><tp:treatment-sec sec-type="notes" id="SECID0EVNEK"><title>Notes.</title><p><italic><tp:taxon-name><tp:taxon-name-part taxon-name-part-type="genus" reg="Diaporthe">Diaporthe</tp:taxon-name-part> <tp:taxon-name-part taxon-name-part-type="species" reg="osmanthi">osmanthi</tp:taxon-name-part></tp:taxon-name></italic> was originally described from the leaves of <italic><tp:taxon-name><tp:taxon-name-part taxon-name-part-type="genus" reg="Osmanthus">Osmanthus</tp:taxon-name-part> <tp:taxon-name-part taxon-name-part-type="species" reg="fragrans">fragrans</tp:taxon-name-part></tp:taxon-name></italic> (<tp:taxon-name><tp:taxon-name-part taxon-name-part-type="family">Oleaceae</tp:taxon-name-part></tp:taxon-name>) in Guangxi province, China (<xref ref-type="bibr" rid="B31">Long et al. 2019</xref>). In the present study, phylogenetic analyses (Fig. <xref ref-type="fig" rid="F1">1</xref>) indicated that the strain SAUCC194.21 is closely related to <italic><tp:taxon-name><tp:taxon-name-part taxon-name-part-type="genus" reg="Diaporthe">Diaporthe</tp:taxon-name-part> <tp:taxon-name-part taxon-name-part-type="species" reg="osmanthi">osmanthi</tp:taxon-name-part></tp:taxon-name></italic> and <italic><tp:taxon-name><tp:taxon-name-part taxon-name-part-type="genus" reg="Diaporthe">D.</tp:taxon-name-part> <tp:taxon-name-part taxon-name-part-type="species" reg="podocarpi-macrophylli">podocarpi-macrophylli</tp:taxon-name-part></tp:taxon-name></italic> (<xref ref-type="bibr" rid="B14">Gao et al. 2017</xref>). Morphological comparison indicated that this strain was most similar to <italic><tp:taxon-name><tp:taxon-name-part taxon-name-part-type="genus" reg="Diaporthe">D.</tp:taxon-name-part> <tp:taxon-name-part taxon-name-part-type="species" reg="osmanthi">osmanthi</tp:taxon-name-part></tp:taxon-name></italic> by the size of alpha conidia and beta conidia. We therefore identify this strain as belonging to <italic><tp:taxon-name><tp:taxon-name-part taxon-name-part-type="genus" reg="Diaporthe">D.</tp:taxon-name-part> <tp:taxon-name-part taxon-name-part-type="species" reg="osmanthi">osmanthi</tp:taxon-name-part></tp:taxon-name></italic>.</p></tp:treatment-sec><tp:treatment-sec><!--Section generated to contain objects referenced in tp:taxon-treatment.--><fig id="F1" position="float" orientation="portrait"><object-id xmlns:xlink="http://www.w3.org/1999/xlink" content-type="doi" xlink:type="simple">10.3897/mycokeys.78.60878.figure1</object-id><object-id xmlns:xlink="http://www.w3.org/1999/xlink" content-type="arpha" xlink:type="simple">9B2044F9-41A1-56E0-897C-AA30DC53465C</object-id><label>Figure 1.</label><caption><p>Phylogram of <italic><tp:taxon-name><tp:taxon-name-part taxon-name-part-type="genus" reg="Diaporthe">Diaporthe</tp:taxon-name-part></tp:taxon-name></italic> spp. based on combined sequence data of <abbrev xmlns:xlink="http://www.w3.org/1999/xlink" xlink:title="internal transcribed spacer" id="ABBRID0ENPCK" xlink:type="simple">ITS</abbrev>, <abbrev xmlns:xlink="http://www.w3.org/1999/xlink" xlink:title="beta-tubulin gene region" id="ABBRID0ERPCK" xlink:type="simple">TUB</abbrev>, <abbrev xmlns:xlink="http://www.w3.org/1999/xlink" xlink:title="translation elongation factor" id="ABBRID0EVPCK" xlink:type="simple">TEF</abbrev>, <abbrev xmlns:xlink="http://www.w3.org/1999/xlink" xlink:title="calmodulin" id="ABBRID0EZPCK" xlink:type="simple">CAL</abbrev> and <abbrev xmlns:xlink="http://www.w3.org/1999/xlink" xlink:title="histone" id="ABBRID0E4PCK" xlink:type="simple">HIS</abbrev> genes. The <abbrev xmlns:xlink="http://www.w3.org/1999/xlink" xlink:title="maximum likelihood" id="ABBRID0EBQCK" xlink:type="simple">ML</abbrev> and <abbrev xmlns:xlink="http://www.w3.org/1999/xlink" xlink:title="Bayesian inference" id="ABBRID0EFQCK" xlink:type="simple">BI</abbrev> bootstrap support values above 50% and 0.90 BYPP are shown at the first and second position, respectively. Strains marked with “*” are ex-type or ex-epitype. Codes referring to strains from the current study are written in red. Some branches were shortened to fit them to the page as indicated by two diagonal lines with the number of times a branch was shortened indicated.</p></caption><graphic xmlns:xlink="http://www.w3.org/1999/xlink" xlink:href="mycokeys-78-049-g001.jpg" position="float" orientation="portrait" xlink:type="simple" id="oo_511674.jpg"><uri content-type="original_file" xlink:type="simple">https://binary.pensoft.net/fig/511674</uri></graphic></fig></tp:treatment-sec><ref-list><ref id="B31"><mixed-citation xmlns:xlink="http://www.w3.org/1999/xlink" xlink:type="simple"><person-group><name name-style="western"><surname>Long</surname><given-names>H</given-names></name><name name-style="western"><surname>Zhang</surname><given-names>Q</given-names></name><name name-style="western"><surname>Hao</surname><given-names>YY</given-names></name><name name-style="western"><surname>Shao</surname><given-names>XQ</given-names></name><name name-style="western"><surname>Wei</surname><given-names>XX</given-names></name><name name-style="western"><surname>Hyde</surname><given-names>KD</given-names></name><name name-style="western"><surname>Wang</surname><given-names>Y</given-names></name><name name-style="western"><surname>Zhao</surname><given-names>DG</given-names></name></person-group> (<year>2019</year>) <article-title><italic><tp:taxon-name><tp:taxon-name-part taxon-name-part-type="genus">Diaporthe</tp:taxon-name-part></tp:taxon-name></italic> species in south-western China.</article-title><source>MycoKeys</source><volume>57</volume>: <fpage>113</fpage>–<lpage>127</lpage>. <ext-link xlink:type="simple" ext-link-type="doi" xlink:href="10.3897/mycokeys.57.35448">https://doi.org/10.3897/mycokeys.57.35448</ext-link></mixed-citation></ref><ref id="B14"><mixed-citation xmlns:xlink="http://www.w3.org/1999/xlink" xlink:type="simple"><person-group><name name-style="western"><surname>Gao</surname><given-names>YH</given-names></name><name name-style="western"><surname>Liu</surname><given-names>F</given-names></name><name name-style="western"><surname>Duan</surname><given-names>W</given-names></name><name name-style="western"><surname>Crous</surname><given-names>PW</given-names></name><name name-style="western"><surname>Cai</surname><given-names>L</given-names></name></person-group> (<year>2017</year>) <article-title><italic><tp:taxon-name><tp:taxon-name-part taxon-name-part-type="genus">Diaporthe</tp:taxon-name-part></tp:taxon-name></italic> is paraphyletic.</article-title><source>IMA fungus</source><volume>8</volume>: <fpage>153</fpage>–<lpage>187</lpage>. <ext-link xlink:type="simple" ext-link-type="doi" xlink:href="10.5598/imafungus.2017.08.01.11">https://doi.org/10.5598/imafungus.2017.08.01.11</ext-link></mixed-citation></ref></ref-list></tp:taxon-treatment>
