# Supplementary material for: Morphological and phylogenetic analyses reveal three new species of Diaporthe from Yunnan, China
Source: MycoKeys. 2021 Feb 19;78:49–77. doi: 10.3897/mycokeys.78.60878 (PMC7910272; doi:10.3897/mycokeys.78.60878)
Supplement: XML Treatment for Diaporthe pandanicola [file mycokeys.78.60878-treatment7.xml]

<!DOCTYPE tp:taxon-treatment
  PUBLIC "-//TaxonX//DTD Taxonomic Treatment Publishing DTD v0 20100105//EN" "tax-treatment-NSO.dtd">
<tp:taxon-treatment xmlns:tp="http://www.plazi.org/taxpub"><tp:treatment-meta><kwd-group><label>Taxon classification</label><kwd><named-content xmlns:xlink="http://www.w3.org/1999/xlink" content-type="kingdom">Fungi</named-content></kwd><kwd><named-content xmlns:xlink="http://www.w3.org/1999/xlink" content-type="order">Diaporthales</named-content></kwd><kwd><named-content xmlns:xlink="http://www.w3.org/1999/xlink" content-type="family">Diaporthaceae</named-content></kwd></kwd-group><mixed-citation publication-type="journal"><person-group><name><surname>Huang</surname><given-names>Shengting</given-names></name><name><surname>Xia</surname><given-names>Jiwen</given-names></name><name><surname>Zhang</surname><given-names>Xiuguo</given-names></name><name><surname>Sun</surname><given-names>Wenxiu</given-names></name></person-group><article-title>Morphological and phylogenetic analyses reveal three new species of <italic><tp:taxon-name><tp:taxon-name-part taxon-name-part-type="genus" reg="Diaporthe">Diaporthe</tp:taxon-name-part></tp:taxon-name></italic> from Yunnan, China</article-title><source>MycoKeys</source><day>19</day><month>2</month><year>2021</year><volume>78</volume><fpage>49</fpage><lpage>77</lpage><pub-id pub-id-type="doi">10.3897/mycokeys.78.60878</pub-id></mixed-citation></tp:treatment-meta><tp:nomenclature><tp:taxon-name><object-id xmlns:xlink="http://www.w3.org/1999/xlink" content-type="arpha" xlink:type="simple">6D78E7E2-75D9-50C1-A129-BC29A53C0A52</object-id>
              <tp:taxon-name-part taxon-name-part-type="genus" reg="Diaporthe">Diaporthe</tp:taxon-name-part>
              <tp:taxon-name-part taxon-name-part-type="species" reg="pandanicola">pandanicola</tp:taxon-name-part>
            </tp:taxon-name><tp:taxon-authority>Tibpromma &amp; K.D. Hyde, MycoKeys 33: 44 (2018)</tp:taxon-authority><xref ref-type="fig" rid="F10">Figure 8</xref></tp:nomenclature><tp:treatment-sec sec-type="description" id="SECID0EWREK"><title>Description.</title><p>Asexual morph: Conidiomata pycnidial, 3–5 pycnidia grouped together, superficial to embedded on <abbrev xmlns:xlink="http://www.w3.org/1999/xlink" xlink:title="potato dextrose agar" id="ABBRID0E3REK" xlink:type="simple">PDA</abbrev>, erumpent, thin-walled, dark brown to black, globose or subglobose, exuding white creamy conidial mass from ostioles. Conidiophores hyaline, aseptate, cylindrical, smooth, straight to sinuous, unbranched, aggregated, 17.0–26.5 × 2.0–3.0 µm. Conidiogenous cells phialidic, cylindrical, terminal, 10.0–20.0 × 1.5–1.8 µm. Alpha conidia hyaline, smooth, aseptate, ellipsoidal, eguttulate, apex subobtuse, base subtruncate, 6.5–9.0 × 1.8–2.5 µm (mean = 7.5 × 2.0 μm, n = 20). Beta conidia hyaline, aseptate, filiform, curved, tapering towards apex, base truncate, 26.0–32.8 × 1.0–1.6 µm (mean = 29.0 × 1.3 μm, n = 20). Gamma conidia infrequent, aseptate, smooth, straight, hyaline, 12.5–14.5 × 1.3–1.8 µm (mean = 13.5 × 1.6 μm, n = 6). Sexual morph not observed.</p></tp:treatment-sec><tp:treatment-sec sec-type="description" id="SECID0EASEK"><title>Culture characteristics.</title><p>Cultures incubated on <abbrev xmlns:xlink="http://www.w3.org/1999/xlink" xlink:title="potato dextrose agar" id="ABBRID0EGSEK" xlink:type="simple">PDA</abbrev> at 25 °C in darkness, growth rate 12.8–15.0 mm diam/day, flat, cottony in centre, with aerial mycelium sparse toward margin, white on surface, white to pale yellow on reverse.</p><fig id="F10" position="float" orientation="portrait"><object-id xmlns:xlink="http://www.w3.org/1999/xlink" content-type="doi" xlink:type="simple">10.3897/mycokeys.78.60878.figure8</object-id><object-id xmlns:xlink="http://www.w3.org/1999/xlink" content-type="arpha" xlink:type="simple">765A6BC6-4FE1-598F-8399-739218D45EA2</object-id><label>Figure 8.</label><caption><p><italic><tp:taxon-name><tp:taxon-name-part taxon-name-part-type="genus" reg="Diaporthe">Diaporthe</tp:taxon-name-part> <tp:taxon-name-part taxon-name-part-type="species" reg="pandanicola">pandanicola</tp:taxon-name-part></tp:taxon-name></italic> (SAUCC194.82) <bold>a</bold> infected leaf of <italic><tp:taxon-name><tp:taxon-name-part taxon-name-part-type="genus" reg="Millettia">Millettia</tp:taxon-name-part> <tp:taxon-name-part taxon-name-part-type="species" reg="reticulata">reticulata</tp:taxon-name-part></tp:taxon-name></italic><bold>b, c</bold> surface and reverse of colony after 15 days on <abbrev xmlns:xlink="http://www.w3.org/1999/xlink" xlink:title="potato dextrose agar" id="ABBRID0EMTEK" xlink:type="simple">PDA</abbrev><bold>d</bold> conidiomata <bold>e–g</bold> conidiophores and conidiogenous cells <bold>h</bold> beta conidia <bold>i</bold> alpha conidia and gamma conidia <bold>j</bold> alpha conidia, beta conidia and gamma conidia. Scale bars: 10 μm (<bold>e–j</bold>).</p></caption><graphic xmlns:xlink="http://www.w3.org/1999/xlink" xlink:href="mycokeys-78-049-g010.jpg" position="float" orientation="portrait" xlink:type="simple" id="oo_511683.jpg"><uri content-type="original_file" xlink:type="simple">https://binary.pensoft.net/fig/511683</uri></graphic></fig></tp:treatment-sec><tp:treatment-sec sec-type="Specimen examined" id="SECID0EBUEK"><title>Specimen examined.</title><p>China, Yunnan Province: Xishuangbanna Tropical Botanical Garden, Chinese Academy of Sciences, on diseased leaves of <italic><tp:taxon-name><tp:taxon-name-part taxon-name-part-type="genus" reg="Millettia">Millettia</tp:taxon-name-part> <tp:taxon-name-part taxon-name-part-type="species" reg="reticulata">reticulata</tp:taxon-name-part></tp:taxon-name></italic> (<tp:taxon-name><tp:taxon-name-part taxon-name-part-type="family">Fabaceae</tp:taxon-name-part></tp:taxon-name>). 19 April 2019, S.T. Huang, HSAUP194.82, living culture SAUCC194.82.</p></tp:treatment-sec><tp:treatment-sec sec-type="notes" id="SECID0EXUEK"><title>Notes.</title><p><italic><tp:taxon-name><tp:taxon-name-part taxon-name-part-type="genus" reg="Diaporthe">Diaporthe</tp:taxon-name-part> <tp:taxon-name-part taxon-name-part-type="species" reg="pandanicola">pandanicola</tp:taxon-name-part></tp:taxon-name></italic> was originally described by <xref ref-type="bibr" rid="B52">Tibpromma et al. (2018)</xref> on healthy leaves of <italic><tp:taxon-name><tp:taxon-name-part taxon-name-part-type="genus" reg="Pandanus">Pandanus</tp:taxon-name-part></tp:taxon-name></italic> sp. (<tp:taxon-name><tp:taxon-name-part taxon-name-part-type="family">Pandanaceae</tp:taxon-name-part></tp:taxon-name>) as an endophytic fungus. Our strain (SAUCC194.82) is closely related to <italic><tp:taxon-name><tp:taxon-name-part taxon-name-part-type="genus" reg="Diaporthe">Diaporthe</tp:taxon-name-part> <tp:taxon-name-part taxon-name-part-type="species" reg="pandanicola">pandanicola</tp:taxon-name-part></tp:taxon-name></italic> based on phylogenetic analyses (Fig. <xref ref-type="fig" rid="F1">1</xref>). The differences of nucleotides in the concatenated alignment (19/533 in the <abbrev xmlns:xlink="http://www.w3.org/1999/xlink" xlink:title="internal transcribed spacer" id="ABBRID0EHWEK" xlink:type="simple">ITS</abbrev> region and 11/351 in the <abbrev xmlns:xlink="http://www.w3.org/1999/xlink" xlink:title="beta-tubulin gene region" id="ABBRID0ELWEK" xlink:type="simple">TUB</abbrev> region) are less than 3%. Morphologically, our strain produces alpha conidia, beta conidia and gamma conidia, while <italic><tp:taxon-name><tp:taxon-name-part taxon-name-part-type="genus" reg="Diaporthe">Diaporthe</tp:taxon-name-part> <tp:taxon-name-part taxon-name-part-type="species" reg="pandanicola">pandanicola</tp:taxon-name-part></tp:taxon-name></italic> did not sporulate. We therefore identify our strains as <italic><tp:taxon-name><tp:taxon-name-part taxon-name-part-type="genus" reg="Diaporthe">Diaporthe</tp:taxon-name-part> <tp:taxon-name-part taxon-name-part-type="species" reg="pandanicola">pandanicola</tp:taxon-name-part></tp:taxon-name></italic>.</p></tp:treatment-sec><tp:treatment-sec><!--Section generated to contain objects referenced in tp:taxon-treatment.--><fig id="F1" position="float" orientation="portrait"><object-id xmlns:xlink="http://www.w3.org/1999/xlink" content-type="doi" xlink:type="simple">10.3897/mycokeys.78.60878.figure1</object-id><object-id xmlns:xlink="http://www.w3.org/1999/xlink" content-type="arpha" xlink:type="simple">9B2044F9-41A1-56E0-897C-AA30DC53465C</object-id><label>Figure 1.</label><caption><p>Phylogram of <italic><tp:taxon-name><tp:taxon-name-part taxon-name-part-type="genus" reg="Diaporthe">Diaporthe</tp:taxon-name-part></tp:taxon-name></italic> spp. based on combined sequence data of <abbrev xmlns:xlink="http://www.w3.org/1999/xlink" xlink:title="internal transcribed spacer" id="ABBRID0ENPCK" xlink:type="simple">ITS</abbrev>, <abbrev xmlns:xlink="http://www.w3.org/1999/xlink" xlink:title="beta-tubulin gene region" id="ABBRID0ERPCK" xlink:type="simple">TUB</abbrev>, <abbrev xmlns:xlink="http://www.w3.org/1999/xlink" xlink:title="translation elongation factor" id="ABBRID0EVPCK" xlink:type="simple">TEF</abbrev>, <abbrev xmlns:xlink="http://www.w3.org/1999/xlink" xlink:title="calmodulin" id="ABBRID0EZPCK" xlink:type="simple">CAL</abbrev> and <abbrev xmlns:xlink="http://www.w3.org/1999/xlink" xlink:title="histone" id="ABBRID0E4PCK" xlink:type="simple">HIS</abbrev> genes. The <abbrev xmlns:xlink="http://www.w3.org/1999/xlink" xlink:title="maximum likelihood" id="ABBRID0EBQCK" xlink:type="simple">ML</abbrev> and <abbrev xmlns:xlink="http://www.w3.org/1999/xlink" xlink:title="Bayesian inference" id="ABBRID0EFQCK" xlink:type="simple">BI</abbrev> bootstrap support values above 50% and 0.90 BYPP are shown at the first and second position, respectively. Strains marked with “*” are ex-type or ex-epitype. Codes referring to strains from the current study are written in red. Some branches were shortened to fit them to the page as indicated by two diagonal lines with the number of times a branch was shortened indicated.</p></caption><graphic xmlns:xlink="http://www.w3.org/1999/xlink" xlink:href="mycokeys-78-049-g001.jpg" position="float" orientation="portrait" xlink:type="simple" id="oo_511674.jpg"><uri content-type="original_file" xlink:type="simple">https://binary.pensoft.net/fig/511674</uri></graphic></fig></tp:treatment-sec><ref-list><ref id="B52"><mixed-citation xmlns:xlink="http://www.w3.org/1999/xlink" xlink:type="simple"><person-group><name name-style="western"><surname>Tibpromma</surname><given-names>S</given-names></name><name name-style="western"><surname>Hyde</surname><given-names>KD</given-names></name><name name-style="western"><surname>Bhat</surname><given-names>JD</given-names></name><name name-style="western"><surname>Mortimer</surname><given-names>PE</given-names></name><name name-style="western"><surname>Xu</surname><given-names>JC</given-names></name><name name-style="western"><surname>Promputtha</surname><given-names>I</given-names></name><name name-style="western"><surname>Doilom</surname><given-names>M</given-names></name><name name-style="western"><surname>Yang</surname><given-names>JB</given-names></name><name name-style="western"><surname>Tang</surname><given-names>AMC</given-names></name><name name-style="western"><surname>Karunarathna</surname><given-names>SC</given-names></name></person-group> (<year>2018</year>) <article-title>Identification of endophytic fungi from leaves of <tp:taxon-name><tp:taxon-name-part taxon-name-part-type="family">Pandanaceae</tp:taxon-name-part></tp:taxon-name> based on their morphotypes and DNA sequence data from southern Thailand.</article-title><source>MycoKeys</source><volume>33</volume>(<issue>33</issue>): <fpage>25</fpage>–<lpage>67</lpage>. <ext-link xlink:type="simple" ext-link-type="doi" xlink:href="10.3897/mycokeys.33.23670">https://doi.org/10.3897/mycokeys.33.23670</ext-link></mixed-citation></ref></ref-list></tp:taxon-treatment>
